# Supplementary material for: A well-preserved aneuretopsychid from the Jehol Biota of China (Insecta, Mecoptera, Aneuretopsychidae)
Source: Zookeys. 2011 Sep 16;(129):17–28. doi: 10.3897/zookeys.129.1282 (PMC3175145; doi:10.3897/zookeys.129.1282)
Supplement: XML Treatment for Aneuretopsychidae [file zookeys.129.1282-treatment1.xml]

<!DOCTYPE tp:taxon-treatment
  PUBLIC "-//TaxonX//DTD Taxonomic Treatment Publishing DTD v0 20100105//EN" "tax-treatment-NSO.dtd">
<tp:taxon-treatment xmlns:tp="http://www.plazi.org/taxpub"><tp:treatment-meta><mixed-citation publication-type="journal"><person-group><name><surname>Ren</surname><given-names>Dong</given-names></name><name><surname>Shih</surname><given-names>ChungKun</given-names></name><name><surname>Labandeira</surname><given-names>Conrad C.</given-names></name></person-group><article-title>A well-preserved aneuretopsychid from the Jehol Biota of China (Insecta, Mecoptera, Aneuretopsychidae)</article-title><source>Zookeys</source><day>16</day><month>9</month><year>2011</year><volume>2011</volume><issue>129</issue><fpage>17</fpage><lpage>28</lpage><pub-id pub-id-type="doi">10.3897/zookeys.129.1282</pub-id></mixed-citation></tp:treatment-meta><tp:nomenclature><label>Family</label><tp:taxon-name>
                        <tp:taxon-name-part taxon-name-part-type="family">Aneuretopsychidae</tp:taxon-name-part>
                    <object-id xmlns:xlink="http://www.w3.org/1999/xlink" xlink:type="simple">http://species-id.net/wiki/Aneuretopsychidae</object-id>
                    </tp:taxon-name><tp:taxon-authority>Rasnitsyn &amp; Kozlov, 1990</tp:taxon-authority></tp:nomenclature><tp:treatment-sec sec-type="Type genus: "><title>Type genus: </title><p><italic><tp:taxon-name>Aneuretopsyche</tp:taxon-name></italic> Rasnitsyn &amp; Kozlov, 1990</p></tp:treatment-sec><tp:treatment-sec sec-type="Emended diagnosis"><title>Emended diagnosis.</title><p> Moderate-sized insects, mouthpart position most probably opisthognathous; hypognathous placement possible. Adults have a remarkably prolonged, siphonate proboscis, its exterior covered with well-developed dense hairs or microtrichia arranged in distinct annulae; terminus surrounded by a distinctive, lobed, fleshy pseudolabellum. Antennae distinctly longer than proboscis, multiarticulate; articles covered with annulate hairs. Forewing elongate. Sc with multiple branches. Both Rs and MA bifurcating; MP 4-branched. CuA single or probably bifurcating. Hindwing distinctly broader than forewing. Hairs on legs arranged in distinctive rings.</p></tp:treatment-sec><tp:treatment-sec sec-type="Included genera"><title>Included genera.</title><p> In addition to the type genus, <italic><tp:taxon-name>Jeholopsyche</tp:taxon-name></italic> gen. n.</p></tp:treatment-sec></tp:taxon-treatment>
