# Supplementary material for: A well-preserved aneuretopsychid from the Jehol Biota of China (Insecta, Mecoptera, Aneuretopsychidae)
Source: Zookeys. 2011 Sep 16;(129):17–28. doi: 10.3897/zookeys.129.1282 (PMC3175145; doi:10.3897/zookeys.129.1282)
Supplement: XML Treatment for Jeholopsyche [file zookeys.129.1282-treatment2.xml]

<!DOCTYPE tp:taxon-treatment
  PUBLIC "-//TaxonX//DTD Taxonomic Treatment Publishing DTD v0 20100105//EN" "tax-treatment-NSO.dtd">
<tp:taxon-treatment xmlns:tp="http://www.plazi.org/taxpub"><tp:treatment-meta><mixed-citation publication-type="journal"><person-group><name><surname>Ren</surname><given-names>Dong</given-names></name><name><surname>Shih</surname><given-names>ChungKun</given-names></name><name><surname>Labandeira</surname><given-names>Conrad C.</given-names></name></person-group><article-title>A well-preserved aneuretopsychid from the Jehol Biota of China (Insecta, Mecoptera, Aneuretopsychidae)</article-title><source>Zookeys</source><day>16</day><month>9</month><year>2011</year><volume>2011</volume><issue>129</issue><fpage>17</fpage><lpage>28</lpage><pub-id pub-id-type="doi">10.3897/zookeys.129.1282</pub-id></mixed-citation></tp:treatment-meta><tp:nomenclature><label>Genus</label><tp:taxon-name>
                        <tp:taxon-name-part taxon-name-part-type="genus">Jeholopsyche</tp:taxon-name-part>
                    <object-id xmlns:xlink="http://www.w3.org/1999/xlink" xlink:type="simple">urn:lsid:zoobank.org:act:EB76FD90-EF08-4907-B75A-71FF4853D614</object-id>
                    <object-id xmlns:xlink="http://www.w3.org/1999/xlink" xlink:type="simple">http://species-id.net/wiki/Jeholopsyche</object-id>
                    </tp:taxon-name><tp:taxon-status xmlns:xlink="http://www.w3.org/1999/xlink" xlink:type="simple">gen. n.</tp:taxon-status></tp:nomenclature><tp:treatment-sec sec-type="Type species"><title>Type species:</title><p> <italic><tp:taxon-name>Jeholopsyche liaoningensis</tp:taxon-name></italic> sp. n.</p></tp:treatment-sec><tp:treatment-sec sec-type="Etymology"><title>Etymology.</title><p> The genus name is derived from the Jehol Biota; and <italic>psyche</italic>, from the Greek, meaning “soul” or “mind,” a common suffix for delicately winged insects. Gender feminine.</p></tp:treatment-sec><tp:treatment-sec sec-type="Diagnosis"><title>Diagnosis.</title><p>In the forewing, Sc with three branches. R1 single. MP originates from stem of MP+CuA a little earlier (more basally) than Rs+MA from R. The Rs+MA bifurcation distinctly basad of the first bifurcation of MP. Both fore- and mid basitarsus shorter than remaining four segments in combined length. The basitarsus in hindlegs almost equal to remaining four segments in combined length.</p></tp:treatment-sec><tp:treatment-sec sec-type="Composition"><title>Composition.</title><p> Type species only.</p></tp:treatment-sec><tp:treatment-sec sec-type="Comparison"><title>Comparison.</title><p> In the general venation scheme, the <italic><tp:taxon-name>Jeholopsyche</tp:taxon-name></italic> gen. n. differs from <italic><tp:taxon-name>Aneuretopsyche</tp:taxon-name></italic> Rasnitsyn &amp; Kozlov, 1990 by the Sc in the forewing having three branches, R1 single, and Rs+MA bifurcation distinctly basad of the first forking of MP.</p></tp:treatment-sec></tp:taxon-treatment>
