# Supplementary material for: A well-preserved aneuretopsychid from the Jehol Biota of China (Insecta, Mecoptera, Aneuretopsychidae)
Source: Zookeys. 2011 Sep 16;(129):17–28. doi: 10.3897/zookeys.129.1282 (PMC3175145; doi:10.3897/zookeys.129.1282)
Supplement: XML Treatment for Jeholopsyche liaoningensis [file zookeys.129.1282-treatment3.xml]

<!DOCTYPE tp:taxon-treatment
  PUBLIC "-//TaxonX//DTD Taxonomic Treatment Publishing DTD v0 20100105//EN" "tax-treatment-NSO.dtd">
<tp:taxon-treatment xmlns:tp="http://www.plazi.org/taxpub"><tp:treatment-meta><mixed-citation publication-type="journal"><person-group><name><surname>Ren</surname><given-names>Dong</given-names></name><name><surname>Shih</surname><given-names>ChungKun</given-names></name><name><surname>Labandeira</surname><given-names>Conrad C.</given-names></name></person-group><article-title>A well-preserved aneuretopsychid from the Jehol Biota of China (Insecta, Mecoptera, Aneuretopsychidae)</article-title><source>Zookeys</source><day>16</day><month>9</month><year>2011</year><volume>2011</volume><issue>129</issue><fpage>17</fpage><lpage>28</lpage><pub-id pub-id-type="doi">10.3897/zookeys.129.1282</pub-id></mixed-citation></tp:treatment-meta><tp:nomenclature><tp:taxon-name>
                    	<tp:taxon-name-part taxon-name-part-type="genus">Jeholopsyche</tp:taxon-name-part>
                    	<tp:taxon-name-part taxon-name-part-type="species">liaoningensis</tp:taxon-name-part>
                    <object-id xmlns:xlink="http://www.w3.org/1999/xlink" xlink:type="simple">urn:lsid:zoobank.org:act:4CEF36BC-0B9F-4E57-9E00-877367C5E9F1</object-id>
                    <object-id xmlns:xlink="http://www.w3.org/1999/xlink" xlink:type="simple">http://species-id.net/wiki/Jeholopsyche_liaoningensis</object-id>
                    </tp:taxon-name><tp:taxon-status xmlns:xlink="http://www.w3.org/1999/xlink" xlink:type="simple">sp. n.</tp:taxon-status><xref ref-type="fig" rid="F1">Figs 1</xref><xref ref-type="fig" rid="F2"/><xref ref-type="fig" rid="F3"/><xref ref-type="fig" rid="F4"/><xref ref-type="fig" rid="F5"/><xref ref-type="fig" rid="F6"/><xref ref-type="fig" rid="F7"/><xref ref-type="fig" rid="F8"/><xref ref-type="fig" rid="F9">9</xref></tp:nomenclature><tp:treatment-sec sec-type="Etymology"><title>Etymology.</title><p> The specific name refers to Liaoning Province, which includes the site of the fossil’s discovery.</p></tp:treatment-sec><tp:treatment-sec sec-type="Holotype"><title>Holotype.</title><p> An almost complete male specimen with well-preserved body and wings, part and counterpart, specimen numbers CNU-M-LB-2005-002-1 and CNU-M-LB-2005-002-2. Forewing length (preserved part) at least 21.5 mm, width 6 mm; body length (excluding antennae and proboscis) minimally 23 mm; proboscis length 6.8 mm; antenna length (preserved part) minimally 10 mm.</p></tp:treatment-sec><tp:treatment-sec sec-type="Paratype"><title>Paratype.</title><p>A poorly-preserved specimen of unknown sex with body and wings, lateral view, specimen number CNU-M-LB-2005-001 (<xref ref-type="bibr" rid="B12">Ren et al. 2009</xref>, Fig. 2G).</p></tp:treatment-sec><tp:treatment-sec sec-type="Locality and horizon"><title>Locality and horizon.</title><p> Huangbanjigou Village, Shangyuan Township, Beipiao City, Liaoning Province, China. Yixian Formation, of Early Cretaceous (late Barremian) age.</p></tp:treatment-sec><tp:treatment-sec sec-type="Description"><title>Description.</title><p> Male: The specimen shows details of a nearly complete insect (<xref ref-type="fig" rid="F1">Figs 1</xref><xref ref-type="fig" rid="F2"/><xref ref-type="fig" rid="F3"/><xref ref-type="fig" rid="F7"/>–<xref ref-type="fig" rid="F5">5</xref>). A pair of forewings is almost symmetrically arranged, but hindwings are obscure.</p><fig id="F1" position="float" orientation="portrait"><label>Figure 1.</label><caption><p>Photo image of <italic><tp:taxon-name>Jeholopsyche liaoningensis</tp:taxon-name></italic>, gen. et sp. n. Holotype, specimen CNU-M-LB-2005-002-1, part.</p></caption><graphic xmlns:xlink="http://www.w3.org/1999/xlink" xlink:href="ZooKeys-129-017-g001.jpg" position="float" orientation="portrait" xlink:type="simple"/></fig><fig id="F2" position="float" orientation="portrait"><label>Figure 2.</label><caption><p>Photo image of <italic><tp:taxon-name>Jeholopsyche liaoningensis</tp:taxon-name></italic> gen. et sp. n. Holotype, specimen CNU-M-LB-2005-002-2, counterpart.</p></caption><graphic xmlns:xlink="http://www.w3.org/1999/xlink" xlink:href="ZooKeys-129-017-g002.jpg" position="float" orientation="portrait" xlink:type="simple"/></fig><fig id="F3" position="float" orientation="portrait"><label>Figure 3.</label><caption><p>Photo image of head and antennae of <italic><tp:taxon-name>Jeholopsyche liaoningensis</tp:taxon-name></italic> gen. et sp. n. Holotype, specimen CNU-M-LB-2005-002-1.</p></caption><graphic xmlns:xlink="http://www.w3.org/1999/xlink" xlink:href="ZooKeys-129-017-g003.jpg" position="float" orientation="portrait" xlink:type="simple"/></fig><fig id="F4" position="float" orientation="portrait"><label>Figure 4.</label><caption><p>Line drawing of <italic><tp:taxon-name>Jeholopsyche liaoningensis</tp:taxon-name></italic> gen. et sp. n. Holotype in dorsal view, specimen CNU-M-LB2005-002-1.</p></caption><graphic xmlns:xlink="http://www.w3.org/1999/xlink" xlink:href="ZooKeys-129-017-g004.jpg" position="float" orientation="portrait" xlink:type="simple"/></fig><fig id="F5" position="float" orientation="portrait"><label>Figure 5.</label><caption><p>Line drawing of <italic><tp:taxon-name>Jeholopsyche liaoningensis</tp:taxon-name></italic> gen. et sp. n. Holotype in ventral view, specimen CNU-M-LB-2005-002-2.</p></caption><graphic xmlns:xlink="http://www.w3.org/1999/xlink" xlink:href="ZooKeys-129-017-g005.jpg" position="float" orientation="portrait" xlink:type="simple"/></fig><p><italic>Head:</italic> Oviform in dorsal view, mouthparts opisthognathous or possibly hypognathous. Eyes large, widely separated. Between eyes, frons and clypeus well-developed. Proboscis ca. 6.8 mm long (proboscis length of paratype, 5.8 mm), straight, composed of indistinct labrum proximally and mostly labium, the latter with a distinct, fleshy pseudolabellum apically; mouth ellipsoidal and subterminally placed (<xref ref-type="fig" rid="F7">Figs 7</xref>–<xref ref-type="fig" rid="F8">8</xref>)<!--PageBreak--><!--PageBreak-->. Proboscis siphonate, stylets absent; covered with annulate dense hairs or microtrichia. Antennae distinctly longer than proboscis, flagellum multiarticulate, with annulate hairs.</p><fig id="F6" position="float" orientation="portrait"><label>Figure 6.</label><caption><p>Line drawing of forewing of <italic><tp:taxon-name>Jeholopsyche liaoningensis</tp:taxon-name></italic> gen. et sp. n. Holotype, specimen CNU-M-LB-2005-002-1.</p></caption><graphic xmlns:xlink="http://www.w3.org/1999/xlink" xlink:href="ZooKeys-129-017-g006.jpg" position="float" orientation="portrait" xlink:type="simple"/></fig><fig id="F7" position="float" orientation="portrait"><label>Figure 7.</label><caption><p>Photo image of proboscis of <italic><tp:taxon-name>Jeholopsyche liaoningensis</tp:taxon-name></italic> gen. et sp. n. Holotype, specimen CNU-M-LB-2005-002-2.</p></caption><graphic xmlns:xlink="http://www.w3.org/1999/xlink" xlink:href="ZooKeys-129-017-g007.jpg" position="float" orientation="portrait" xlink:type="simple"/></fig><fig id="F8" position="float" orientation="portrait"><label>Figure 8.</label><caption><p>Line drawing of proboscis of <italic><tp:taxon-name>Jeholopsyche liaoningensis</tp:taxon-name></italic> gen. et sp. n. Holotype, specimen CNU-M-LB-2005-002-2.</p></caption><graphic xmlns:xlink="http://www.w3.org/1999/xlink" xlink:href="ZooKeys-129-017-g008.jpg" position="float" orientation="portrait" xlink:type="simple"/></fig><p><!--PageBreak--><!--PageBreak--><!--PageBreak--><italic>Thorax:</italic> Pronotum small; meso- and metanotum more or less similar to each other; both scutum and scutellum not discernible.</p><p><italic>Legs:</italic> Coxae smaller than those in typical scorpionflies. The legs entirely covered with annulate pubescence. Tarsi 5-segmented. The fore- and midlegs short, almost equal to antennae in length; their basitarsus distinctly shorter than remaining four segments combined in length. The hindlegs somewhat longer and slender, almost equal to forewing in length, with at least 1 apical spur; the basitarsus longest, almost equal to remaining four segments combined in length. All pretarsi with a pair of distinct claws, each developing a reduced and thickened pulvillus (<xref ref-type="fig" rid="F9">Fig. 9</xref>).</p><fig id="F9" position="float" orientation="portrait"><label>Figure 9.</label><caption><p>Photo image of hind tarsi of <italic><tp:taxon-name>Jeholopsyche liaoningensis</tp:taxon-name></italic>, gen. et sp. n. Holotype, specimen CNU-M-LB-2005-002-2.</p></caption><graphic xmlns:xlink="http://www.w3.org/1999/xlink" xlink:href="ZooKeys-129-017-g009.jpg" position="float" orientation="portrait" xlink:type="simple"/></fig><p><italic>Wings:</italic> Forewing slender (length/width ratio about 3.5:1); apical margin obscure, probably rounded; membrane delicate. A humeral vein present at the base of costal area. Sc long, reaching wing margin almost at same level as the MA bifurcation, with three inclined anterior branches; Sc area with some circular pale spots. Pterostigma probably absent. Both Rs and MA with two endings at or near the apical wing margin; Rs forking later than MA; MP forking later than where MA originates from Rs, with 4 long branches. Thyridium untraceable. Anal area broadened distinctly; A1 well developed. Forewing venational details is depicted in <xref ref-type="fig" rid="F9">Fig. 6</xref>; hindwing untraceable.</p><p><italic>Abdomen:</italic> elongate, tapering apically, with 9 visible segments. Basitergum (T1) small and closely associated with the metathorax; segments 2–6 distinctly longer. Segments 7–8 more slender than 2–6 (<xref ref-type="fig" rid="F2">Figs 2</xref>, <xref ref-type="fig" rid="F5">5</xref>); segments 9–11 obscure but enlarged, indicating male sex. Cerci unknow<!--PageBreak-->n.</p></tp:treatment-sec><ref-list><ref id="B12"><mixed-citation xmlns:xlink="http://www.w3.org/1999/xlink" xlink:type="simple"><person-group><name name-style="western"><surname>Ren</surname><given-names>D</given-names></name><name name-style="western"><surname>Labandeira</surname><given-names>CC</given-names></name><name name-style="western"><surname>Santiago-Blay</surname><given-names>JA</given-names></name><name name-style="western"><surname>Rasnitsyn</surname><given-names>AP</given-names></name><name name-style="western"><surname>Shih</surname><given-names>C-K</given-names></name><name name-style="western"><surname>Bashkuev</surname><given-names>A</given-names></name><name name-style="western"><surname>Logan</surname><given-names>MAV</given-names></name><name name-style="western"><surname>Hotton</surname><given-names>CL</given-names></name><name name-style="western"><surname>Dilcher</surname><given-names>DL</given-names></name></person-group> (<year>2009</year>)<article-title> A probable pollination mode before angiosperms: Eurasian, long-proboscid scorpionflies.</article-title><source>Science </source><volume>326</volume>: <fpage>840</fpage>-<lpage>847</lpage>. <ext-link ext-link-type="uri" xlink:href="http://dx.doi.org/10.1126/science.1178338" xlink:type="simple">doi: 10.1126/science.1178338</ext-link></mixed-citation></ref></ref-list></tp:taxon-treatment>
